# Supplementary material for: Pudding Proteomics: Cyclomaltodextrin Glucanotransferase and Microbial Proteases Can Liquefy Extended Shelf Life Dairy Products
Source: Metabolites. 2022 Mar 17;12(3):254. doi: 10.3390/metabo12030254 (PMC8950887; doi:10.3390/metabo12030254)
Supplement: Supplementary file 1 [file metabolites-12-00254-s001.zip]

Archive with 4 entries (4 files):
- Table S1_SDS gel proteomics_Kleinwort et al.xlsx
- Table S2_amylase preparations proteomics_Kleinwort et al.xlsx
- Table S3_chocolate pudding aroma proteomics_Kleinwort et al.xlsx
- Table S4_vanilla pudding proteomics_Kleinwort et al.xlsx
