# Supplementary material for: Pudding Proteomics: Cyclomaltodextrin Glucanotransferase and Microbial Proteases Can Liquefy Extended Shelf Life Dairy Products
Source: Metabolites. 2022 Mar 17;12(3):254. doi: 10.3390/metabo12030254 (PMC8950887; doi:10.3390/metabo12030254)
Supplement: Supplementary file 1 [file metabolites-12-00254-s001.zip › Table S1_SDS gel proteomics_Kleinwort et al.xlsx]

## Sheet: Supplementary Tab 1
Supplementary Table 1: Proteins identified in mass spectrometry of 1D gel band and two 2D gel spots that are digested by amylase preparations. (a) Protein names as listed in Ensembl protein database v3.0 (http://www.ensembl.org). (b) Gene symbols. (c) Protein accession numbers as listed in Ensembl bovine database v3.0. (d) Molecular weight of identified proteins. (e) Number of unique peptides ide…
Description a	Gene symbol b	Protein ID c	Molecular Weight d	Unique peptides e
				1D	2D spot left	2D spot right
Casein beta	CSN2	ENSBTAP00000003409	25 kDa	3	4	5
Casein kappa	CSN3	ENSBTAP00000028685	21 kDa	3
Casein alpha s1	CSN1S1	ENSBTAP00000010119	25 kDa	3
Progestagen-associated endometrial protein	PAEP	ENSBTAP00000019538	20 kDa	15
Keratin 73	KRT73	ENSBTAP00000010393	59 kDa	1	3	7
Keratin 1	KRT1	ENSBTAP00000055471	63 kDa	3	2	5
Keratin 14	KRT14	ENSBTAP00000036252	52 kDa	1	2	8
Keratin 10	KRT10	ENSBTAP00000017140	55 kDa	1	2	6
Keratin 18	KRT18	ENSBTAP00000001988	48 kDa	1	1	2
Keratin 25	KRT25	ENSBTAP00000040707	49 kDa			2
