# Supplementary material for: Pudding Proteomics: Cyclomaltodextrin Glucanotransferase and Microbial Proteases Can Liquefy Extended Shelf Life Dairy Products
Source: Metabolites. 2022 Mar 17;12(3):254. doi: 10.3390/metabo12030254 (PMC8950887; doi:10.3390/metabo12030254)
Supplement: Supplementary file 1 [file metabolites-12-00254-s001.zip › Table S2_amylase preparations proteomics_Kleinwort et al.xlsx]

## Sheet: Suplementary Tab 2
Supplementary Table 2: Proteins identified in mass spectrometry of amylase preparations from Aspergillus oryzae (Sigma-Aldrich A8220), Bacillus amyloliquefaciens (Sigma-Aldrich A7595) and Bacillus licheniformis (Sigma-Aldrich A4862). (a) Protein names as listed in Swiss Prot protein database. (b) Gene symbols. (c) Protein accession numbers as listed in Swiss Prot protein database. (d) Molecular w…
Description a	Gene symbol b	Protein ID c	Molecular Weight d	Unique peptides in amylase preparation from e
				Aspergillus oryzae	Bacillus amyloliquefaciens	Bacillus licheniformis
Alpha-amylase	amyS	AMY_BACLI	59 kDa		1	26
Keratin, type II cytoskeletal 1	KRT1	K2C1_HUMAN	66 kDa	19	20	19
Cluster of Keratin, type II cytoskeletal 2 epidermal	KRT2	K22E_HUMAN	65 kDa	18	19	18
Keratin, type I cytoskeletal 9	KRT9	K1C9_HUMAN	62 kDa	17	18	16
Keratin, type I cytoskeletal 10	KRT10	K1C10_HUMAN	59 kDa	16	16	14
Cluster of Keratin, type II cytoskeletal 5	KRT5	K2C5_HUMAN	62 kDa	13	16	12
Cluster of Keratin, type I cytoskeletal 14	KRT14	K1C14_HUMAN	52 kDa	7	12	6
Alpha-amylase	-	AMY_BACAM	58 kDa		12	2
Cluster of Keratin, type II cytoskeletal 73	KRT73	K2C73_BOVIN	59 kDa	2	1	1
Anionic trypsin-1	Prss1	TRY1_RAT	26 kDa	1	1	1
Rabankyrin-5	ANKFY1	ANFY1_HUMAN	128 kDa			1
ATP-dependent helicase/nuclease subunit A	addA	ADDA_PEDPA	142 kDa			1
30S ribosomal protein S3Ae	rps3ae	RS3A_METS3	22 kDa			1
GTP cyclohydrolase-2	ribA	RIBA_PSYIN	22 kDa			1
Phosphoadenosine phosphosulfate reductase	cysH	CYSH_BACC2	27 kDa			1
Probable enoyl-CoA hydratase 1, peroxisomal	ECHIA	ECH1P_ARATH	29 kDa			1
Histidine--tRNA ligase	hisS	SYH_WOLTR	47 kDa			1
NADH-quinone oxidoreductase subunit L	nuoL	NUOL_BUCAI	71 kDa			1
Translation factor GUF1 homolog 1, mitochondrial	Tc00.1047053503697.90	GUF11_TRYCC	82 kDa			1
Cluster of Alpha-amylase A type-1/2	amy1	AMYA1_ASPOR	55 kDa	14	1
Protein S100-A8	S100A8	S10A8_HUMAN	11 kDa		1
Protease 1	-	API_ACHLY	68 kDa	2	1
Putative LRR disease resistance protein/transmembrane receptor kinase PS16 (Fragment)	-	PS16_PINST	1 kDa	1	1
Protein S100-A7	S100A7	S10A7_HUMAN	11 kDa	1	1
Hemoglobin subunit beta	HBB	HBB_PIG	16 kDa	1	1
Filaggrin-2	FLG2	FILA2_HUMAN	248 kDa	1	1
Protein S100-A9	S100A9	S10A9_HUMAN	13 kDa		1
Histone H2A type 1-B/E	HIST1H2AB	H2A1B_HUMAN	14 kDa		1
Cathepsin D	CTSD	CATD_HUMAN	45 kDa		1
Alpha-2-macroglobulin	A2M	A2MG_BOVIN	168 kDa	1
Serum albumin	ALB	ALBU_BOVIN	69 kDa	1
Glucoamylase	glaA	AMYG_ASPOR	65 kDa	2
Cystatin-A	CSTA	CYTA_HUMAN	11 kDa	1
Calmodulin-like protein 5	CALML5	CALL5_HUMAN	16 kDa	1
Kappa-casein	CSN3	CASK_BOVIN	21 kDa	1
Sporamin B	GSPO-B1	SPORB_IPOBA	24 kDa	1
Sporamin A	-	SPOR1_IPOBA	24 kDa	1
Sporamin A	GSPO-A1	SPORA_IPOBA	24 kDa	1
Alpha-S1-casein O	CSN1S1	CASA1_BOVIN	25 kDa	1
Catalase B	catB	CATB_ASPOR	80 kDa	1
