# Supplementary material for: Pudding Proteomics: Cyclomaltodextrin Glucanotransferase and Microbial Proteases Can Liquefy Extended Shelf Life Dairy Products
Source: Metabolites. 2022 Mar 17;12(3):254. doi: 10.3390/metabo12030254 (PMC8950887; doi:10.3390/metabo12030254)
Supplement: Supplementary file 1 [file metabolites-12-00254-s001.zip › Table S3_chocolate pudding aroma proteomics_Kleinwort et al.xlsx]

## Sheet: Supplementary Tab 3
Supplementary Table 3: Proteins identified in mass spectrometry of aroma preparation used for liquefied chocolate pudding. (a) Protein names as listed in Swiss Prot protein database. (b) Gene symbols. (c) Protein accession numbers as listed in Swiss Prot protein database. (d) Molecular weight of identified proteins. (e) Number of unique peptides identified.
Description a	Gene Symbol b	Protein ID c	Molecular Weight d	Unique peptides e
Cluster of Keratin, type I cytoskeletal 10	KRT10	K1C10_HUMAN	59 kDa	67
Keratin, type I cytoskeletal 10	KRT10	K1C10_HUMAN	59 kDa	28
Keratin, type I cytoskeletal 16	KRT16	K1C16_HUMAN	51 kDa	20
Keratin, type I cytoskeletal 17	KRT17	K1C17_HUMAN	48 kDa	14
Keratin, type I cytoskeletal 14	KRT14	K1C14_HUMAN	52 kDa	21
Keratin, type I cytoskeletal 19	Krt19	K1C19_RAT	45 kDa	6
Keratin, type I cytoskeletal 13	KRT13	K1C13_HUMAN	50 kDa	6
Keratin, type I cytoskeletal 12 (Fragment)	KRT12	K1C12_RABIT	46 kDa	4
Keratin, type I cytoskeletal	xk81a1	K1C1_XENLA	47 kDa	2
Keratin, type I cytoskeletal 10	KRT10	K1C10_BOVIN	55 kDa	10
Keratin, type I cytoskeletal 27	KRT27	K1C27_HUMAN	50 kDa	2
Keratin, type I cytoskeletal 25	KRT25	K1C25_CAPHI	49 kDa	2
Cluster of Keratin, type II cytoskeletal 2 epidermal	KRT2	K22E_HUMAN	65 kDa	84
Keratin, type II cytoskeletal 2 epidermal	KRT2	K22E_HUMAN	65 kDa	39
Keratin, type II cytoskeletal 5	KRT5	K2C5_HUMAN	62 kDa	24
Keratin, type II cytoskeletal 6A	KRT6A	K2C6A_HUMAN	60 kDa	21
Keratin, type II cytoskeletal 6B	KRT6B	K2C6B_HUMAN	60 kDa	19
Keratin, type II cytoskeletal 1b	KRT77	K2C1B_HUMAN	62 kDa	6
Keratin, type II cytoskeletal I (Fragment)	-	K2C1_XENLA	46 kDa	5
Keratin, type II cytoskeletal 75	KRT75	K2C75_BOVIN	59 kDa	10
Keratin, type II cytoskeletal 1b	Krt77	K2C1B_MOUSE	61 kDa	6
Keratin, type II cytoskeletal 75	Krt75	K2C75_RAT	59 kDa	8
Keratin, type II cytoskeletal 1	KRT1	K2C1_HUMAN	66 kDa	39
Keratin, type I cytoskeletal 9	KRT9	K1C9_HUMAN	62 kDa	30
Protease 1	-	API_ACHLY	68 kDa	7
Cluster of Cyclomaltodextrin glucanotransferase	amyA	CDGT_THETU	78 kDa	10
Cyclomaltodextrin glucanotransferase	amyA	CDGT_THETU	78 kDa	9
Alpha-amylase	-	AMY_BACCI	58 kDa	2
Cluster of Serum albumin	ALB	ALBU_BOVIN	69 kDa	21
Serum albumin	ALB	ALBU_BOVIN	69 kDa	20
Desmoplakin	DSP	DESP_HUMAN	332 kDa	18
Cluster of Granule-bound starch synthase 1, chloroplastic/amyloplastic	WAXY	SSG1_MANES	67 kDa	12
Granule-bound starch synthase 1, chloroplastic/amyloplastic	WAXY	SSG1_MANES	67 kDa	12
Glutamyl endopeptidase	blaSE	GSEP_BACLD	34 kDa	8
Cluster of Keratin, type II microfibrillar, component 7C	-	K2M2_SHEEP	54 kDa	12
Keratin, type II microfibrillar, component 7C	-	K2M2_SHEEP	54 kDa	9
Keratin, type II cuticular Hb1	KRT81	KRT81_BOVIN	55 kDa	8
Keratin, type II cuticular Hb2	KRT82	KRT82_HUMAN	57 kDa	4
Keratin, type II microfibrillar, component 5	-	K2M3_SHEEP	55 kDa	6
Anionic trypsin-1	Prss1	TRY1_RAT	26 kDa	1
Cluster of Keratin, type I microfibrillar 48 kDa, component 8C-1	-	K1M1_SHEEP	47 kDa	11
Keratin, type I microfibrillar 48 kDa, component 8C-1	-	K1M1_SHEEP	47 kDa	9
Keratin, type I cuticular Ha1	KRT31	K1H1_HUMAN	47 kDa	6
Keratin, type I cuticular Ha3-II	KRT33B	KT33B_HUMAN	46 kDa	3
4-deoxy-L-threo-5-hexosulose-uronate ketol-isomerase	kduI	KDUI_BACLD	31 kDa	7
Cluster of 60 kDa chaperonin	groL	CH60_RALSO	57 kDa	6
60 kDa chaperonin	groL	CH60_RALSO	57 kDa	4
60 kDa chaperonin 1	groL1	CH601_BURXL	57 kDa	2
60 kDa chaperonin 1	groL1	CH601_BURCA	57 kDa	2
Cluster of Elongation factor Tu	tuf1	EFTU_CUPPJ	43 kDa	3
Elongation factor Tu	tuf1	EFTU_CUPPJ	43 kDa	2
Elongation factor Tu	tuf1	EFTU_BURM7	43 kDa	2
Elongation factor Tu	tuf	EFTU_THIDL	43 kDa	1
Cluster of Actin	-	ACT_THELA	42 kDa	3
Actin	-	ACT_THELA	42 kDa	2
Actin	-	ACT_GOSHI	42 kDa	1
Desmocollin-1	DSC1	DSC1_HUMAN	100 kDa	4
Desmoglein-1	DSG1	DSG1_HUMAN	114 kDa	6
Serum albumin	ALB	ALBU_HUMAN	69 kDa	7
Trypsin-3	PRSS3	TRY3_HUMAN	33 kDa	1
Alpha-S1-casein	CSN1S1	CASA1_BOVIN	25 kDa	3
UPF0173 metal-dependent hydrolase BLi03080/BL00413	BLi03080	Y3080_BACLD	25 kDa	3
Cystatin-A	CSTA	CYTA_HUMAN	11 kDa	3
Caspase-14	CASP14	CASPE_HUMAN	28 kDa	2
6,7-dimethyl-8-ribityllumazine synthase	ribH	RISB_BACLD	16 kDa	1
RNA-binding protein Hfq	hfq	HFQ_BACLD	8 kDa	3
Prolactin-inducible protein	PIP	PIP_HUMAN	17 kDa	2
Protein S100-A8	S100A8	S10A8_HUMAN	11 kDa	3
Uncharacterized protein YncM	yncM	YNCM_BACSU	27 kDa	2
Malate dehydrogenase	mdh	MDH_BACSU	34 kDa	2
Catalase	CAT	CATA_HUMAN	60 kDa	3
Cluster of Malate dehydrogenase	mdh	MDH_RALPJ	35 kDa	3
Malate dehydrogenase	mdh	MDH_RALPJ	35 kDa	3
Malate dehydrogenase	mdh	MDH_CUPNH	35 kDa	2
OTU domain-containing protein 6B	OTUD6B	OTU6B_HUMAN	34 kDa	2
Glyceraldehyde-3-phosphate dehydrogenase	GAPDH	G3P_HUMAN	36 kDa	2
Keratin, type II cytoskeletal 78	KRT78	K2C78_HUMAN	57 kDa	4
Protein S100-A7	S100A7	S10A7_HUMAN	11 kDa	2
Beta-lactoglobulin	LGB	LACB_BOVIN	20 kDa	1
Vegetative catalase	katA	CATA_BACSU	55 kDa	2
Cyclomaltodextrin glucanotransferase	-	CDGT1_BACCI	78 kDa	1
Filaggrin	FLG	FILA_HUMAN	435 kDa	1
Keratin, type I cytoskeletal 18	krt18	K1C18_SCYST	47 kDa	2
Keratinocyte proline-rich protein	KPRP	KPRP_HUMAN	64 kDa	1
Junction plakoglobin	JUP	PLAK_HUMAN	82 kDa	2
Dermcidin	DCD	DCD_HUMAN	11 kDa	2
Histone H4 type VIII	H4-VIII	H48_CHICK	11 kDa	2
Filaggrin-2	FLG2	FILA2_HUMAN	248 kDa	2
Alpha-S2-casein	CSN1S2	CASA2_BOVIN	26 kDa	2
Fatty acid-binding protein, epidermal	FABP5	FABP5_HUMAN	15 kDa	1
Thioredoxin	TXN	THIO_HUMAN	12 kDa	1
Keratin, type II cytoskeletal 80	KRT80	K2C80_HUMAN	51 kDa	3
Ig kappa chain C region	IGKC	IGKC_HUMAN	12 kDa	1
Protein-glutamine gamma-glutamyltransferase E	TGM3	TGM3_HUMAN	77 kDa	1
Acyl carrier protein	acpP	ACP_CUPMC	9 kDa	2
General stress protein 16U	yceD	G16U_BACSU	21 kDa	2
Zinc-alpha-2-glycoprotein	AZGP1	ZA2G_HUMAN	34 kDa	2
Tryptophanase	tnaA	TNAA_ECO24	53 kDa	1
Isocitrate dehydrogenase [NADP]	icd	IDH_ECOLI	46 kDa	1
Gamma-glutamylcyclotransferase	GGCT	GGCT_HUMAN	21 kDa	1
ATP synthase subunit alpha, mitochondrial	ATP5A1	ATPA_HUMAN	60 kDa	1
Histone H2B type 1-B	Hist1h2bb	H2B1B_MOUSE	14 kDa	1
Elongation factor 1-alpha, somatic form	eef1as	EF1A0_XENLA	50 kDa	1
Elongation factor P OS=Ralstonia pickettii (strain 12J) GN=efp PE=3 SV=1	efp	EFP_RALPJ	21 kDa	1
Unknown protein 3 (Fragment)	-	UP03_PINHA	1 kDa	1
Non-structural polyprotein (Fragment)	-	POLN_MIDDV	111 kDa	1
Keratin, type II microfibrillar (Fragment)	-	K2M1_SHEEP	13 kDa	2
Vimentin-1/2	vim1	VIM1_XENLA	53 kDa	2
F-box only protein 50	NCCRP1	FBX50_HUMAN	31 kDa	1
Peroxiredoxin-2	PRDX2	PRDX2_HUMAN	22 kDa	1
50S ribosomal protein L10	rplJ	RL10_ENTFA	18 kDa	1
50S ribosomal protein L13	rplM	RL13_LACPL	16 kDa	1
Probable thiol peroxidase	tpx	TPX_RALSO	17 kDa	1
Extracellular matrix protein 1	ECM1	ECM1_HUMAN	61 kDa	1
Protein DPCD	DPCD	DPCD_BOVIN	23 kDa	1
Trigger factor	tig	TIG_BORAP	53 kDa	1
Keratin, type I cytoskeletal 24	Krt24	K1C24_MOUSE	54 kDa	2
