# Supplementary material for: Pudding Proteomics: Cyclomaltodextrin Glucanotransferase and Microbial Proteases Can Liquefy Extended Shelf Life Dairy Products
Source: Metabolites. 2022 Mar 17;12(3):254. doi: 10.3390/metabo12030254 (PMC8950887; doi:10.3390/metabo12030254)
Supplement: Supplementary file 1 [file metabolites-12-00254-s001.zip › Table S4_vanilla pudding proteomics_Kleinwort et al.xlsx]

## Sheet: Supplementary Tab 4
Supplementary Table 4: Proteins identified in mass spectrometry of liquefied vanilla pudding and unliquefied control. (a) Protein names as listed in Swiss Prot protein database. (b) Gene symbols. (c) Species of protein origin. (d) Protein accession numbers as listed in Swiss Prot protein database. (e) Number of unique peptides identified.
Description a	Gene symbol b	Species c	Protein ID d	Unique peptides e
				Pudding control	Pudding liquefied
DNA-directed RNA polymerase subunit beta'	rpoC	Ruegeria sp. (strain TM1040)	Q1GK48	-	23
Elongation factor Tu	tuf	Pseudomonas fluorescens (strain SBW25)	C3K2X8	-	14
Elongation factor G	fusA	Pseudomonas fluorescens (strain ATCC BAA-477 / NRRL B-23932 / Pf-5)	Q4K530	-	12
50S ribosomal protein L2	rplB	Pseudomonas putida (strain W619)	B1JDW1	-	10
30S ribosomal protein S2	rpsB	Pseudomonas fluorescens (strain SBW25)	C3K5E6	-	9
50S ribosomal protein L1	rplA	Pseudomonas fluorescens (strain SBW25)	C3K2Y6	-	9
ATP synthase subunit beta	atpD	Pseudomonas fluorescens (strain SBW25)	C3K1E6	-	7
30S ribosomal protein S4	rpsD	Pseudomonas savastanoi pv. phaseolicola (strain 1448A / Race 6)	Q48D60	-	7
Succinate--CoA ligase [ADP-forming] subunit beta	sucC	Pseudomonas fluorescens (strain ATCC BAA-477 / NRRL B-23932 / Pf-5)	Q4KFY6	-	6
Aconitate hydratase B	acnB	Pseudomonas aeruginosa (strain ATCC 15692 / DSM 22644 / CIP 104116 / JCM 14847 / LMG 12228 / 1C / PRS 101 / PAO1)	Q9I2V5	-	6
30S ribosomal protein S1	rpsA	Pseudomonas aeruginosa (strain ATCC 15692 / DSM 22644 / CIP 104116 / JCM 14847 / LMG 12228 / 1C / PRS 101 / PAO1)	Q9HZ71	-	5
Polyribonucleotide nucleotidyltransferase	pnp	Pseudomonas fluorescens (strain SBW25)	C3K255	-	5
50S ribosomal protein L22	rplV	Pseudomonas mendocina (strain ymp)	A4XZ85	-	5
30S ribosomal protein S21	rpsU	Pseudomonas fluorescens (strain Pf0-1)	Q3K5S0	-	5
Serine hydroxymethyltransferase 2	glyA2	Pseudomonas fluorescens (strain Pf0-1)	Q3K6J0	-	4
30S ribosomal protein S3	rpsC	Pseudomonas fluorescens (strain Pf0-1)	Q3K5Z4	-	4
50S ribosomal protein L16	rplP	Pseudomonas fluorescens (strain SBW25)	C3K2W9	-	4
30S ribosomal protein S7	rpsG	Pseudomonas stutzeri (strain A1501)	A4VHM6	-	4
50S ribosomal protein L14	rplN	Pseudomonas mendocina (strain ymp)	A4XZ80	-	4
Protein translocase subunit SecA	secA	Pseudomonas putida (strain W619)	B1J3I9	-	4
30S ribosomal protein S12	rpsL	Pseudomonas putida (strain ATCC 700007 / DSM 6899 / BCRC 17059 / F1)	A5VXP2	-	4
50S ribosomal protein L18	rplR	Pseudomonas putida (strain ATCC 700007 / DSM 6899 / BCRC 17059 / F1)	A5VXR3	-	4
Nucleoside diphosphate kinase	ndk	Pseudomonas savastanoi pv. phaseolicola (strain 1448A / Race 6)	Q48LZ8	-	4
Elongation factor Ts	tsf	Pseudomonas syringae pv. tomato (strain ATCC BAA-871 / DC3000)	Q886P2	-	4
50S ribosomal protein L4	rplD	Pseudomonas savastanoi pv. phaseolicola (strain 1448A / Race 6)	Q48D37	-	4
50S ribosomal protein L15	rplO	Pseudomonas savastanoi pv. phaseolicola (strain 1448A / Race 6)	Q48D55	-	4
30S ribosomal protein S5	rpsE	Pseudomonas fluorescens (strain SBW25)	C3K2V9	-	4
30S ribosomal protein S13	rpsM	Azotobacter vinelandii (strain DJ / ATCC BAA-1303)	C1DKN5	-	4
DNA-directed RNA polymerase subunit alpha	rpoA	Pseudomonas putida (strain ATCC 700007 / DSM 6899 / BCRC 17059 / F1)	A5VXS2	-	4
Translation initiation factor IF-2	infB	Pseudomonas fluorescens (strain SBW25)	C3K259	-	4
Succinate--CoA ligase [ADP-forming] subunit alpha	sucD	Pseudomonas aeruginosa (strain ATCC 15692 / DSM 22644 / CIP 104116 / JCM 14847 / LMG 12228 / 1C / PRS 101 / PAO1)	Q51567	-	3
50S ribosomal protein L28	rpmB	Pseudomonas fluorescens (strain SBW25)	C3K469	-	3
50S ribosomal protein L20	rplT	Pseudomonas mendocina (strain ymp)	A4XTS4	-	3
Complement component C7	C7	Bos taurus	Q29RQ1	-	3
50S ribosomal protein L5	rplE	Pseudomonas putida (strain ATCC 700007 / DSM 6899 / BCRC 17059 / F1)	A5VXQ9	-	3
50S ribosomal protein L3	rplC	Pseudomonas putida (strain ATCC 700007 / DSM 6899 / BCRC 17059 / F1)	A5VXP7	-	3
50S ribosomal protein L29	rpmC	Pseudomonas putida (strain ATCC 700007 / DSM 6899 / BCRC 17059 / F1)	A5VXQ5	-	3
Dihydrolipoyl dehydrogenase	lpdG	Pseudomonas putida	P31052	-	3
Chaperone protein HtpG	htpG	Pseudomonas savastanoi pv. phaseolicola (strain 1448A / Race 6)	Q48K64	-	2
Pyruvate dehydrogenase E1 component	aceE	Pseudomonas aeruginosa (strain ATCC 15692 / DSM 22644 / CIP 104116 / JCM 14847 / LMG 12228 / 1C / PRS 101 / PAO1)	Q59637	-	2
Peptidoglycan-associated lipoprotein	pal	Pseudomonas putida (strain ATCC 47054 / DSM 6125 / NCIMB 11950 / KT2440)	P0A138	-	2
30S ribosomal protein S19	rpsS	Pseudomonas fluorescens (strain Pf0-1)	Q3K5Z2	-	2
50S ribosomal protein L24	rplX	Pseudomonas fluorescens (strain Pf0-1)	Q3K5Z9	-	2
50S ribosomal protein L23	rplW	Pseudomonas fluorescens (strain SBW25)	C3K2X4	-	2
Phosphoenolpyruvate carboxykinase (ATP)	pckA	Pseudomonas savastanoi pv. phaseolicola (strain 1448A / Race 6)	Q48BY7	-	2
Glutamine synthetase	glnA	Azotobacter vinelandii	P22248	-	2
50S ribosomal protein L27	rpmA	Pseudomonas savastanoi pv. phaseolicola (strain 1448A / Race 6)	Q48NL3	-	2
Phosphoribosylaminoimidazole-succinocarboxamide synthase	purC	Pseudomonas fluorescens (strain Pf0-1)	Q3KGI9	-	2
Cold shock protein CapA (Fragment)	capA	Pseudomonas fragi	P72188	-	2
Cartilage acidic protein 1	CRTAC1	Homo sapiens	Q9NQ79	-	2
2-isopropylmalate synthase	leuA	Pseudomonas putida (strain ATCC 700007 / DSM 6899 / BCRC 17059 / F1)	A5VZB6	-	2
50S ribosomal protein L32	rpmF	Pseudomonas fluorescens (strain SBW25)	C3K0N7	-	2
Fructose-bisphosphate aldolase	fba	Pseudomonas stutzeri	O87796	-	2
Haptoglobin	HP	Bos taurus	Q2TBU0	-	2
50S ribosomal protein L17	rplQ	Pseudomonas stutzeri (strain A1501)	A4VHQ6	-	2
50S ribosomal protein L10	rplJ	Pseudomonas fluorescens (strain SBW25)	C3K2Y5	-	2
Pathogenesis-related protein B	PCPR1-3	Petroselinum crispum	P19418	-	2
10 kDa chaperonin	groS	Pseudomonas stutzeri (strain A1501)	A4VP83	-	2
Sulfate adenylyltransferase subunit 2	cysD	Pseudomonas putida (strain ATCC 700007 / DSM 6899 / BCRC 17059 / F1)	A5W8T2	-	2
Trigger factor	tig	Pseudomonas savastanoi pv. phaseolicola (strain 1448A / Race 6)	Q48KZ1	-	2
5-methyltetrahydropteroyltriglutamate--homocysteine methyltransferase	metE	Pseudomonas aeruginosa (strain PA7)	A6V1K5	-	2
Acetyl-coenzyme A carboxylase carboxyl transferase subunit beta	accD	Pseudomonas stutzeri (strain A1501)	A4VKF5	-	2
ATP synthase subunit b	atpF	Pseudomonas savastanoi pv. phaseolicola (strain 1448A / Race 6)	Q48BG1	-	2
ATP-dependent Clp protease proteolytic subunit	clpP	Pseudomonas savastanoi pv. phaseolicola (strain 1448A / Race 6)	Q48KZ0	-	1
CTP synthase	pyrG	Pseudomonas putida (strain W619)	B1JBP2	-	1
50S ribosomal protein L6	rplF	Pseudomonas putida (strain W619)	B1JAJ7	-	1
30S ribosomal protein S8	rpsH	Pseudomonas mendocina (strain ymp)	A4XZ76	-	1
Argininosuccinate synthase	argG	Pseudomonas fluorescens (strain ATCC BAA-477 / NRRL B-23932 / Pf-5)	Q4K749	-	1
Protein translocase subunit SecY	secY	Pseudomonas aeruginosa (strain ATCC 15692 / DSM 22644 / CIP 104116 / JCM 14847 / LMG 12228 / 1C / PRS 101 / PAO1)	Q9HWF5	-	1
30S ribosomal protein S15	rpsO	Pseudomonas fluorescens (strain SBW25)	C3K256	-	1
Outer membrane porin F	oprF	Pseudomonas syringae pv. syringae	P22263	-	1
Carbamoyl-phosphate synthase large chain	carB	Pseudomonas syringae pv. tomato (strain ATCC BAA-871 / DC3000)	Q87WP4	-	1
5-methyltetrahydropteroyltriglutamate--homocysteine methyltransferase	metE	Chelativorans sp. (strain BNC1)	Q11EU7	-	1
Protein EMB-1	EMB-1	Daucus carota	P17639	-	1
Superoxide dismutase [Cu-Zn]	SOD1	Bos taurus	P00442	-	1
30S ribosomal protein S17	rpsQ	Pseudomonas stutzeri (strain A1501)	A4VHN9	-	1
Pyruvate kinase II	pykA	Escherichia coli (strain K12)	P21599	-	1
Pigment epithelium-derived factor	SERPINF1	Bos taurus	Q95121	-	1
Elongation factor G	fusA	Streptococcus thermophilus (strain ATCC BAA-491 / LMD-9)	Q03IS1	-	1
Katanin p60 ATPase-containing subunit A-like 1	KATNAL1	Homo sapiens	Q9BW62	-	1
50S ribosomal protein L30	rpmD	Pseudomonas stutzeri (strain A1501)	A4VHP8	-	1
50S ribosomal protein L25	rplY	Pseudomonas savastanoi pv. phaseolicola (strain 1448A / Race 6)	Q48MW0	-	1
Acyl carrier protein	acpP	Pseudomonas stutzeri (strain A1501)	A4VMS0	-	1
50S ribosomal protein L9	rplI	Pseudomonas putida (strain ATCC 700007 / DSM 6899 / BCRC 17059 / F1)	A5W9R5	-	1
RUN domain-containing protein 3B	RUNDC3B	Homo sapiens	Q96NL0	-	1
30S ribosomal protein S20	rpsT	Pseudomonas putida (strain ATCC 700007 / DSM 6899 / BCRC 17059 / F1)	A5VY49	-	1
50S ribosomal protein L35	rpmI	Pseudomonas putida (strain W619)	B1J6U6	-	1
Prolyl 4-hydroxylase subunit alpha-2	P4HA2	Homo sapiens	O15460	-	1
Outer membrane protein assembly factor BamE	bamE	Pseudomonas aeruginosa (strain ATCC 15692 / DSM 22644 / CIP 104116 / JCM 14847 / LMG 12228 / 1C / PRS 101 / PAO1)	O68562	-	1
Threonine--tRNA ligase	thrS	Pseudomonas fluorescens (strain Pf0-1)	Q3KEY2	-	1
Abasic site processing protein HMCES	HMCES	Gallus gallus	Q5ZJT1	-	1
Pyruvate decarboxylase 1	PDC1	Oryza sativa subsp. indica	A2Y5L9	-	1
Brain ribonuclease	BRN	Bos taurus	P39873	-	1
30S ribosomal protein S17	rpsQ	Pseudomonas fluorescens (strain SBW25)	C3K2W7	-	1
Translationally-controlled tumor protein homolog	TCTP	Fragaria ananassa	O03992	-	1
Membrane protein insertase YidC	yidC	Pseudomonas stutzeri (strain A1501)	A4VS82	-	1
Acetolactate synthase large subunit	ilvI	Buchnera aphidicola subsp. Acyrthosiphon pisum (strain APS)	P57321	-	1
Transcription termination factor Rho	rho	Pseudomonas aeruginosa (strain ATCC 15692 / DSM 22644 / CIP 104116 / JCM 14847 / LMG 12228 / 1C / PRS 101 / PAO1)	Q9HTV1	-	1
DNA-directed RNA polymerase subunit beta	rpoB	Chromohalobacter salexigens (strain ATCC BAA-138 / DSM 3043 / CIP 106854 / NCIMB 13768 / 1H11)	Q1R0I2	0	15
Glycine dehydrogenase (decarboxylating)	gcvP	Photobacterium profundum (strain SS9)	Q6LHN5	0	5
60 kDa chaperonin	groL	Pseudomonas stutzeri (strain A1501)	A4VP82	0	4
Beta-2-glycoprotein 1	APOH	Bos taurus	P17690	0	3
Annexin A1	ANXA1	Bos taurus	P46193	0	2
Probable dipeptidyl-aminopeptidase B	dapB	Aspergillus terreus (strain NIH 2624 / FGSC A1156)	Q0CXB1	0	1
CD81 antigen	CD81	Bos taurus	Q3ZCD0	0	1
30S ribosomal protein S11	rpsK	Pseudomonas fluorescens (strain SBW25)	C3K2V3	0	1
Alpha-2-macroglobulin	A2M	Bos taurus	Q7SIH1	0	1
Complement component C9	C9	Bos taurus	Q3MHN2	0	1
Chitinase domain-containing protein 1	CHID1	Bos taurus	Q5EAB4	0	1
Peroxiredoxin-4	PRDX4	Bos taurus	Q9BGI2	0	1
Syntaxin-binding protein 2	STXBP2	Canis lupus familiaris	Q28288	0	1
Adenosylhomocysteinase	ahcY	Pseudomonas putida (strain W619)	B1J2Y8	1	5
Chaperone protein Dank	dnaK	Pseudomonas fluorescens (strain Pf0-1)	Q3KIA0	1	4
Lysosomal alpha-mannosidase	MAN2B1	Bos taurus	Q29451	1	4
Hemopexin	HPX	Bos taurus	Q3SZV7	1	3
Cystatin-C	CST3	Bos taurus	P01035	1	3
Cell division control protein 42 homolog	CDC42	Homo sapiens	P60953	1	3
Dystroglycan	DAG1	Bos taurus	O18738	1	3
Protein kinase C-binding protein NELL2	NELL2	Bos taurus	A6QR11	1	3
Serine protease HTRA1	HTRA1	Homo sapiens	Q92743	1	3
Pancreatic secretory granule membrane major glycoprotein GP2	GP2	Canis lupus familiaris	P25291	1	2
Long-chain-fatty-acid--CoA ligase 1	ACSL1	Cavia porcellus	Q9JID6	1	2
Cluster of Ras-related C3 botulinum toxin substrate 1	RAC1	Homo sapiens	P63000	1	2
Tetranectin	CLEC3B	Bos taurus	Q2KIS7	1	2
60 kDa chaperonin	groL	Lactobacillus delbrueckii subsp. bulgaricus (strain ATCC BAA-365)	Q048Y3	1	2
Mucin-15	MUC15	Bos taurus	Q8MI01	1	2
Sulfhydryl oxidase 1	Qsox1	Mus musculus	Q8BND5	1	2
Ig mu chain C region	-	Suncus murinus	P20768	1	2
45 kDa calcium-binding protein	SDF4	Capra hircus	A5YVD9	1	2
Cathelicidin-3	CATHL3	Bos taurus	P19661	1	2
Prothrombin	F2	Bos taurus	P00735	1	2
Pancreatic secretory granule membrane major glycoprotein GP2	GP2	Homo sapiens	P55259	1	2
HHIP-like protein 1	Hhipl1	Mus musculus	Q14DK5	1	2
Cathelicidin-4	CATHL4	Bos taurus	P33046	1	2
Histatherin	HSTN	Bos taurus	C6KGD8	1	1
UPF0761 membrane protein Kkor_1635	Kkor_1635	Kangiella koreensis (strain DSM 16069 / KCTC 12182 / SW-125)	C7RCQ5	1	1
Anionic trypsin-1	Prss1	Rattus norvegicus	P00762	1	1
Topoisomerase I damage affected protein 11	TDA11	Lachancea thermotolerans (strain ATCC 56472 / CBS 6340 / NRRL Y-8284)	C5DDJ3	1	1
Plasminogen	PLG	Bos taurus	P06868	1	1
Histone H1.4	H1-4	Homo sapiens	P10412	1	1
Fibronectin	FN1	Bos taurus	P07589	1	1
Serpin A3-7	SERPINA3-7	Bos taurus	A2I7N3	1	1
Ras-related protein Rap-1b	RAP1B	Homo sapiens	P61224	1	1
Cadherin-1	CDH1	Bos taurus	Q6R8F2	1	1
Signal peptidase complex subunit 3	SPCS3	Homo sapiens	P61009	1	1
Liprin-alpha	syd-2	Caenorhabditis elegans	Q21049	1	1
FMN-dependent NADH-azoreductase	azoR	Ruminiclostridium cellulolyticum (strain ATCC 35319 / DSM 5812 / JCM 6584 / H10)	B8I799	1	1
Serotransferrin	Tf	Mus musculus	Q921I1	1	1
Transketolase	TKT	Bos taurus	Q6B855	1	1
Ribonuclease pancreatic	RNASE1	Tragelaphus oryx	P00658	1	1
C-C motif chemokine 28	CCL28	Homo sapiens	Q9NRJ3	1	1
Alcohol dehydrogenase 1	ADH1	Zea mays	P00333	1	1
Phospholipase D alpha 1	PLD1	Brassica oleracea var. capitata	O82549	1	1
Rho GDP-dissociation inhibitor 1	ARHGDIA	Bos taurus	P19803	1	1
Protein CREG1	CREG1	Homo sapiens	O75629	1	1
Spermadhesin-1	SPADH1	Bos taurus	P29392	1	1
Peptidyl-prolyl cis-trans isomerase FKBP1A	FKBP1A	Homo sapiens	P62942	1	1
Protein S100-B	S100B	Bos taurus	P02638	1	1
Thioredoxin	TXN	Homo sapiens	P10599	1	1
Metal cation symporter ZIP8	Slc39a8	Mus musculus	Q91W10	1	1
Ketol-acid reductoisomerase (NADP(+))	ilvC	Proteus mirabilis (strain HI4320)	B4F1U6	1	1
Nucleoside diphosphate kinase B	NME2	Homo sapiens	P22392	1	0
DNA damage-binding protein CMR1	PRW1	Scheffersomyces stipitis (strain ATCC 58785 / CBS 6054 / NBRC 10063 / NRRL Y-11545)	A3LWH8	1	0
Phenylalanine--tRNA ligase alpha subunit	Farsa	Rattus norvegicus	Q505J8	1	0
Tubulin beta-4 chain	TUBB4	Arabidopsis thaliana	P24636	1	-
ADP,ATP carrier protein 3, mitochondrial	AAC3	Arabidopsis thaliana	O49447	1	-
Cofilin-1	CFL1	Homo sapiens	P23528	1	-
Purine nucleoside phosphorylase	PNP	Bos taurus	P55859	1	-
Mannose-1-phosphate guanylyltransferase 3	Os08g0237200	Oryza sativa subsp. japonica	Q6Z9A3	1	-
Cathepsin Z	CTSZ	Bos taurus	P05689	1	-
Conglutin alpha 2	TanjilG_32393	Lupinus angustifolius	F5B8V7	1	-
40S ribosomal protein S3	RPS3	Homo sapiens	P23396	1	-
Enolase	eno	Lactobacillus delbrueckii subsp. bulgaricus (strain ATCC BAA-365)	Q049Y3	1	-
Synaptobrevin homolog YKT6	YKT6	Bos taurus	Q3T000	1	-
40S ribosomal protein S14	RPS14	Homo sapiens	P62263	1	-
Long-chain-fatty-acid--CoA ligase 3	ACSL3	Homo sapiens	O95573	1	-
Phosphoglycerate mutase 2	PGAM2	Homo sapiens	P15259	1	-
Eukaryotic initiation factor 4A-15	-	Nicotiana tabacum	Q40468	1	-
40S ribosomal protein S6-2	RPS6B	Arabidopsis thaliana	P51430	1	-
60S ribosomal protein L10	RPL10	Pinus taeda	O22431	1	-
Cell death activator CIDE-A	CIDEA	Homo sapiens	O60543	1	-
Ribonuclease pancreatic	RNASE1	Sus scrofa	P00671	1	-
Coronin-1A	CORO1A	Homo sapiens	P31146	1	-
Alpha-soluble NSF attachment protein	NAPA	Homo sapiens	P54920	1	-
Peptidyl-prolyl cis-trans isomerase	CYP	Zea mays	P21569	1	-
Glucose-6-phosphate isomerase, cytosolic 1A	PGIC1-A	Clarkia lewisii	P34796	1	-
ATP synthase subunit alpha	atpA	Pseudomonas fluorescens (strain SBW25)	C3K1E8	2	10
Beta-2-microglobulin	B2M	Bos taurus	P01888	2	4
Apolipoprotein E	APOE	Bos taurus	Q03247	2	4
Alpha-2-HS-glycoprotein	AHSG	Bos taurus	P12763	2	4
Alpha-1B-glycoprotein	A1BG	Bos taurus	Q2KJF1	2	4
Sulfhydryl oxidase 1	QSOX1	Homo sapiens	O00391	2	4
Metalloproteinase inhibitor 3	TIMP3	Homo sapiens	P35625	2	3
NPC intracellular cholesterol transporter 2	NPC2	Bos taurus	P79345	2	3
CD9 antigen	CD9	Bos taurus	P30932	2	3
Replicase polyprotein 1a	1a	Porcine transmissible gastroenteritis coronavirus (strain Purdue)	P0C6V2	2	2
Putative glutathione hydrolase 3 proenzyme	GGT3P	Homo sapiens	A6NGU5	2	2
Putative disease resistance protein RGA1	RGA1	Solanum bulbocastanum	Q7XA42	2	2
Prosaposin	PSAP	Bos taurus	P26779	2	2
Secretoglobin family 1D member	SCGB1D	Bos taurus	A0JNP2	2	2
Major allergen Dau c 1	-	Daucus carota	O04298	2	2
Angiogenin-2	ANG2	Bos taurus	P80929	2	2
Histone H2A type 1-B/E	H2AC4	Homo sapiens	P04908	2	2
Alkaline phosphatase, tissue-nonspecific isozyme	ALPL	Bos taurus	P09487	2	2
Erythrocyte band 7 integral membrane protein	STOM	Homo sapiens	P27105	2	2
5-methyltetrahydropteroyltriglutamate--homocysteine methyltransferase	METE	Catharanthus roseus	Q42699	2	2
Selenoprotein F	SELENOF	Bos taurus	A8YXY3	2	2
Methanethiol oxidase	SELENBP1	Bos taurus	Q2KJ32	2	2
Elongation factor 2	EEF2	Bos taurus	Q3SYU2	2	1
Immunoglobulin G-binding protein A	spa	Staphylococcus aureus (strain Newman)	A0A0H3K686	2	1
Ras-related protein Rab-11B	RAB11B	Homo sapiens	Q15907	2	1
DnaJ homolog subfamily C member 3	DNAJC3	Bos taurus	Q27968	2	1
Granule-bound starch synthase 1, chloroplastic/amyloplastic	WAXY	Hordeum vulgare	P09842	2	1
Prostaglandin-H2 D-isomerase	PTGDS	Bos taurus	O02853	2	1
Glyceraldehyde-3-phosphate dehydrogenase	GAPDH	Sus scrofa	P00355	2	1
Ribulose bisphosphate carboxylase large chain	rbcL	Gossypium barbadense	A0ZZ43	2	1
Protein HP-25 homolog 2	-	Bos taurus	Q2KIU3	2	1
Lipopolysaccharide-binding protein	LBP	Bos taurus	Q2TBI0	2	1
Serum amyloid A-3 protein	Saa3	Mus musculus	P04918	2	1
Annexin A5	ANXA5	Bos taurus	P81287	2	1
Guanine nucleotide-binding protein G(I)/G(S)/G(O) subunit gamma-12	GNG12	Homo sapiens	Q9UBI6	2	1
Malate dehydrogenase, cytoplasmic	MDH	Mesembryanthemum crystallinum	O24047	2	1
Lanosterol synthase	LSS	Bos taurus	P84466	2	1
Ribonuclease 4	RNASE4	Sus scrofa	P15468	2	1
1-Cys peroxiredoxin A	OsI_27030	Oryza sativa subsp. indica	P0C5C8	2	1
Glyceraldehyde-3-phosphate dehydrogenase	gap	Lactobacillus delbrueckii subsp. bulgaricus	O32755	2	1
Protein ABHD14B	ABHD14B	Bos taurus	A7YY28	2	1
Pyridoxal kinase	PDXK	Bos taurus	Q0II59	2	1
Nucleobindin-2	NUCB2	Homo sapiens	P80303	2	1
Ras-related protein Ral-A	RALA	Homo sapiens	P11233	2	1
Cluster of Guanine nucleotide-binding protein G(i) subunit alpha	GNAI3	Homo sapiens	P08754	2	1
Fructose-bisphosphate aldolase 6, cytosolic	FBA6	Arabidopsis thaliana	Q9SJQ9	2	1
Folate receptor gamma	FOLR3	Homo sapiens	P41439	2	1
Pyruvate kinase PKM	Pkm	Rattus norvegicus	P11980	2	0
1-acyl-sn-glycerol-3-phosphate acyltransferase alpha	AGPAT1	Ovis aries	Q95JH0	2	0
G-protein coupled receptor family C group 5 member B	GPRC5B	Homo sapiens	Q9NZH0	2	0
Protease 1	-	Achromobacter lyticus	P15636	2	-
UTP--glucose-1-phosphate uridylyltransferase	UGP2	Cricetulus griseus	O35156	2	-
GTPase Kras	KRAS	Homo sapiens	P01116	2	-
Malate dehydrogenase, mitochondrial	MMDH	Citrullus lanatus	P17783	2	-
Sterol-4-alpha-carboxylate 3-dehydrogenase, decarboxylating	NSDHL	Bos taurus	Q3ZBE9	2	-
Apolipoprotein A-II	APOA2	Bos taurus	P81644	2	-
Tubulin alpha-2 chain	TUBA2	Eleusine indica	O22348	2	-
Triosephosphate isomerase, cytosolic	-	Zea mays	P12863	2	-
Complement C4 (Fragments)	C4	Bos taurus	P01030	2	-
Cathepsin L1	CTSL	Bos taurus	P25975	2	-
Monocyte differentiation antigen CD14	CD14	Bos taurus	Q95122	3	7
Fibrinogen alpha chain	FGA	Bos taurus	P02672	3	6
Ribonuclease pancreatic	RNASE1	Bos taurus	P61823	3	6
Gelsolin	GSN	Bos taurus	Q3SX14	3	6
Kininogen-1	KNG1	Bos taurus	P01044	3	4
Peptidoglycan recognition protein 1	PGLYRP1	Bos indicus	B5T255	3	4
Antithrombin-III	SERPINC1	Bos taurus	P41361	3	4
Peptidyl-prolyl cis-trans isomerase A	PPIA	Bos taurus	P62935	3	4
Inter-alpha-trypsin inhibitor heavy chain H4	ITIH4	Bos taurus	Q3T052	3	4
Cluster of Polyubiquitin-B	UBB	Homo sapiens	P0CG47	3	3
Mucin-1	MUC1	Bos taurus	Q8WML4	3	3
Cathepsin D	CTSD	Bos taurus	P80209	3	3
Alpha-1-acid glycoprotein	ORM1	Bos taurus	Q3SZR3	3	3
Histone H2B type 1-K	H2BC12	Homo sapiens	O60814	3	3
Phosphoglycerate kinase, chloroplastic	-	Nicotiana tabacum	Q42961	3	2
Nucleoside diphosphate kinase (Fragment)	-	Solanum lycopersicum	P47921	3	2
Beta-glucosidase 1	BGLU1	Oryza sativa subsp. japonica	Q5QMT0	3	2
Ceruloplasmin	CP	Ovis aries	Q9XT27	3	2
60S ribosomal protein L3-2	ARP2	Arabidopsis thaliana	P22738	3	2
Peptidyl-prolyl cis-trans isomerase	-	Lupinus luteus	O49886	3	2
ADP-ribosylation factor 1	Arf79F	Drosophila melanogaster	P61209	3	2
Cluster of Synaptic vesicle membrane protein VAT-1 homolog	VAT1	Homo sapiens	Q99536	3	1
Histone H4	H4C1	Homo sapiens	P62805	3	1
L-lactate dehydrogenase B chain	LDHB	Bos taurus	Q5E9B1	3	1
Glyceraldehyde-3-phosphate dehydrogenase, cytosolic	GAPC	Antirrhinum majus	P25861	3	1
ATP synthase subunit alpha, mitochondrial	ATPA	Pisum sativum	P05493	3	1
ATP synthase subunit beta, mitochondrial	ATPB	Nicotiana plumbaginifolia	P17614	3	1
Heat shock 70 kDa protein 7, chloroplastic	HSP70-7	Arabidopsis thaliana	Q9LTX9	3	0
Fructose-bisphosphate aldolase 1, cytoplasmic	FBA1	Oryza sativa subsp. japonica	P17784	3	0
Enolase	ENO1	Oryza sativa subsp. japonica	Q42971	3	-
Vitamin D-binding protein	GC	Bos taurus	Q3MHN5	4	8
Fibrinogen gamma-B chain	FGG	Bos taurus	P12799	4	7
Transthyretin	TTR	Bos taurus	O46375	4	6
Fibrinogen beta chain	FGB	Bos taurus	P02676	4	5
Rab GDP dissociation inhibitor beta	GDI2	Bos taurus	P50397	4	5
Chitinase-3-like protein 1	CHI3L1	Bos taurus	P30922	4	4
Platelet glycoprotein 4	CD36	Homo sapiens	P16671	4	4
Parathyroid hormone-related protein	Pthlh	Rattus norvegicus	P13085	4	3
Protein HP-20 homolog	-	Bos taurus	Q2KIT0	4	3
Alpha-1-antiproteinase	SERPINA1	Bos taurus	P34955	4	3
Cathelicidin-1	CATHL1	Bos taurus	P22226	4	3
Kappa-casein	CSN3	Cervus nippon	P42157	4	2
Ribonuclease 4	RNASE4	Bos taurus	P15467	4	2
Nucleotide exchange factor SIL1	SIL1	Bos taurus	Q32KV6	4	2
Chloride intracellular channel protein 4	CLIC4	Homo sapiens	Q9Y696	4	2
Ras-related protein Rab-7a	RAB7A	Homo sapiens	P51149	4	2
Cathelicidin-2	CATHL2	Bos taurus	P19660	4	2
UDP-arabinopyranose mutase 2	UPTG2	Solanum tuberosum	Q8RU27	4	1
Fatty acid-binding protein, heart	FABP3	Bos taurus	P10790	5	6
Factor XIIa inhibitor	-	Bos taurus	P50448	5	6
Trypsin	-	Sus scrofa	P00761	5	4
5'-nucleotidase	NT5E	Bos taurus	Q05927	5	4
Rho-related GTP-binding protein RhoA-D	rhoad	Danio rerio	Q6DHE8	5	4
Neutral alpha-glucosidase AB	GANAB	Sus scrofa	P79403	5	3
Ectonucleotide pyrophosphatase/phosphodiesterase family member 3	ENPP3	Bos taurus	P15396	5	3
NADH-cytochrome b5 reductase 3	CYB5R3	Bos taurus	P07514	5	2
Angiogenin-1	ANG1	Bos taurus	P10152	6	8
Sodium-dependent phosphate transport protein 2B	SLC34A2	Bos taurus	Q27960	6	5
Cluster of Guanine nucleotide-binding protein G(I)/G(S)/G(T) subunit beta-1	GNB1	Homo sapiens	P62873	6	4
Cluster of 14-3-3 protein zeta/delta	YWHAZ	Homo sapiens	P63104	6	3
Complement factor B	CFB	Bos taurus	P81187	6	3
Cysteine-rich secretory protein LCCL domain-containing 2	CRISPLD2	Bos taurus	A6QLZ7	7	9
Osteopontin	SPP1	Bos taurus	P31096	7	6
Folate receptor alpha	FOLR1	Bos taurus	P02702	7	4
Fibroblast growth factor-binding protein 1	FGFBP1	Bos taurus	Q9MZ06	7	4
Heat shock protein 83	HSP83A	Ipomoea nil	P51819	7	4
Ras-related protein Rab-18	RAB18	Homo sapiens	Q9NP72	7	4
Lipoprotein lipase	LPL	Bos taurus	P11151	8	10
Clusterin	CLU	Bos taurus	P17697	8	9
Glycosylation-dependent cell adhesion molecule 1	GLYCAM1	Bos taurus	P80195	8	8
Beta-1,4-galactosyltransferase 1	B4GALT1	Bos taurus	P08037	8	8
HHIP-like protein 2	Hhipl2	Mus musculus	Q9D2G9	8	4
Cluster of Keratin, type I cytoskeletal 10	KRT10	Homo sapiens	P13645	8	3
Apolipoprotein A-I	APOA1	Bos taurus	P15497	9	14
Zinc-alpha-2-glycoprotein	AZGP1	Bos taurus	Q3ZCH5	9	13
Kappa-casein	CSN3	Bos taurus	P02668	9	11
Isocitrate dehydrogenase [NADP] cytoplasmic	IDH1	Bos taurus	Q9XSG3	9	9
Keratin, type I cytoskeletal 9	KRT9	Homo sapiens	P35527	9	1
Apolipoprotein A-IV	APOA4	Bos taurus	Q32PJ2	10	10
Ezrin	EZR	Bos taurus	P31976	10	5
Cluster of Ras-related protein Rab-35	RAB35	Homo sapiens	Q15286	10	5
Platelet glycoprotein 4	CD36	Bos taurus	P26201	10	5
Serpin A3-1	SERPINA3-1	Bos taurus	Q9TTE1	11	11
Alpha-lactalbumin	LALBA	Bos taurus	P00711	11	9
Cluster of Elongation factor 1-alpha 1	EEF1A1	Homo sapiens	P68104	11	6
Cluster of Heat shock cognate 71 kDa protein	HSPA8	Homo sapiens	P11142	11	6
Nucleobindin-1	NUCB1	Bos taurus	Q0P569	12	16
Cluster of Keratin, type II cytoskeletal 1	KRT1	Homo sapiens	P04264	12	5
Beta-casein	CSN2	Bos taurus	P02666	13	15
Granule-bound starch synthase 1, chloroplastic/amyloplastic	WAXY	Solanum tuberosum	Q00775	14	17
Beta-actin-like protein 2	Actbl2	Mus musculus	Q8BFZ3	14	17
Serotransferrin	TF	Bos taurus	Q29443	16	22
Alpha-S1-casein	CSN1S1	Bos taurus	P02662	17	18
Polymeric immunoglobulin receptor	PIGR	Bos taurus	P81265	19	23
Perilipin-2	PLIN2	Bos taurus	Q9TUM6	19	18
Broad substrate specificity ATP-binding cassette transporter ABCG2	ABCG2	Bos taurus	Q4GZT4	19	14
Lactadherin	MFGE8	Bos taurus	Q95114	20	24
Lactoperoxidase	LPO	Bos taurus	P80025	24	26
Alpha-S2-casein	CSN1S2	Bos taurus	P02663	24	25
Beta-lactoglobulin	LGB	Bos taurus	P02754	24	21
Butyrophilin subfamily 1 member A1	BTN1A1	Bos taurus	P18892	25	22
Cluster of Serum albumin	ALB	Bos taurus	P02769	40	45
Lactotransferrin	LTF	Bos taurus	P24627	44	44
Xanthine dehydrogenase/oxidase	XDH	Bos taurus	P80457	46	49
Fatty acid synthase	FASN	Bos taurus	Q71SP7	47	35
Complement C3	C3	Bos taurus	Q2UVX4	57	68
